# Supplementary material for: Prevalence and genetic evolution of porcine reproductive and respiratory syndrome virus in commercial fattening pig farms in China
Source: Porcine Health Manag. 2024 Jan 22;10:5. doi: 10.1186/s40813-024-00356-y (PMC10801985; doi:10.1186/s40813-024-00356-y)
Supplement: Supplementary file 1 — Additional file 1: Table S1. Positive sample detection and sequencing information. [file 40813_2024_356_MOESM1_ESM.xlsx]

## Sheet: Sheet1
TABLE S1.Positive sample detection and sequencing information
Number	Sample serial number	Collection date	Farm name	Sample sourceA	NSP2 of subtype	GenBank accession number	ORF5 of subtype	GenBank accession number	ORF7 of subtype	GenBank accession number
1	TZJ180_HLJA	2020.05	Heilongjiang A farm	Lung and submandibular lymph nodes	L1.8 (L1C)	OQ986108	L1.8 (L1C)	OQ920669
2	TZJ185_HLJA	2020.05	Heilongjiang A farm	Lung and submandibular lymph nodes			L1.8 (L1C)	OQ920820
3	TZJ186_HLJA	2020.05	Heilongjiang A farm	Lung and submandibular lymph nodes			L1.8 (L1C)	OQ920819
4	TZJ189_HLJA	2020.05	Heilongjiang A farm	Lung and submandibular lymph nodes	L1.8 (L1C)	OQ986056
5	TZJ293_HLJA	2020.05	Heilongjiang A farm	Lung and submandibular lymph nodes	L1.8 (L1C)	OQ986051
6	TZJ295_HLJA	2020.05	Heilongjiang A farm	Lung and submandibular lymph nodes	L1.8 (L1C)	OQ986053	L1.8 (L1C)	OQ920667
7	TZJ296_HLJA	2020.05	Heilongjiang A farm	Lung and submandibular lymph nodes	L1.8 (L1C)	OQ986057
8	TZJ482_HLJA	2020.08	Heilongjiang A farm	Lung and submandibular lymph nodes			L1.8 (L1C)	OQ920666			Sample sourceA: mix and grind the collected lungs and submandibular lymph nodes, centrifugation of blood to collect serum
9	TZJ489_HLJA	2020.08	Heilongjiang A farm	Lung and submandibular lymph nodes			L1.8 (L1C)	OQ920675
10	TZJ494_HLJA	2020.08	Heilongjiang A farm	Lung and submandibular lymph nodes			L1.8 (L1C)	OQ920665
11	TZJ495_HLJA	2020.08	Heilongjiang A farm	Lung and submandibular lymph nodes			L1.8 (L1C)	OQ920660
12	TZJ496_HLJA	2020.08	Heilongjiang A farm	Lung and submandibular lymph nodes			L1.8 (L1C)	OQ920664
13	TZJ509_HLJA	2020.08	Heilongjiang A farm	Lung and submandibular lymph nodes	L1.8 (L1C)	OQ986052
14	TZJ515_HLJA	2020	Heilongjiang A farm	Lung and submandibular lymph nodes	L1.8 (L1C)	OQ986054
15	TZJ518_HLJA	2020.08	Heilongjiang A farm	Lung and submandibular lymph nodes	L1.8 (L1C)	OQ986055	L1.8 (L1C)	OQ920672
16	TZJ519_HLJA	2020.08	Heilongjiang A farm	Lung and submandibular lymph nodes			L1.8 (L1C)	OQ920674
17	TZJ520_HLJA	2020.08	Heilongjiang A farm	Lung and submandibular lymph nodes			L1.8 (L1C)	OQ920677
18	TZJ528_HLJA	2020.08	Heilongjiang A farm	Lung and submandibular lymph nodes					L1.8 (L1C)	OR062490
19	TZJ531_HLJA	2020.08	Heilongjiang A farm	Lung and submandibular lymph nodes					L1.8 (L1C)	OR062483
20	TZJ533_HLJA	2020.08	Heilongjiang A farm	Lung and submandibular lymph nodes					L1.8 (L1C)	OR062489
21	TZJ534_HLJA	2020.08	Heilongjiang A farm	Lung and submandibular lymph nodes					L1.8 (L1C)	OR062488
22	TZJ536_HLJA	2020.08	Heilongjiang A farm	Lung and submandibular lymph nodes			L1.8 (L1C)	OQ920662
23	TZJ537_HLJA	2020.08	Heilongjiang A farm	Lung and submandibular lymph nodes			L1.8 (L1C)	OQ920799
24	TZJ538_HLJA	2020.08	Heilongjiang A farm	Lung and submandibular lymph nodes			L1.8 (L1C)	OQ920661
25	TZJ539_HLJA	2020.08	Heilongjiang A farm	Lung and submandibular lymph nodes			L1.8 (L1C)	OQ920798
26	TZJ544_HLJA	2020.08	Heilongjiang A farm	Lung and submandibular lymph nodes			L1.8 (L1C)	OQ920670
27	TZJ545_HLJA	2020.08	Heilongjiang A farm	Lung and submandibular lymph nodes			L1.8 (L1C)	OQ920668
28	TZJ546_HLJA	2020.08	Heilongjiang A farm	Lung and submandibular lymph nodes			L1.8 (L1C)	OQ920659
29	TZJ548_HLJA	2020.08	Heilongjiang A farm	Lung and submandibular lymph nodes			L1.8 (L1C)	OQ920658
30	TZJ549_HLJA	2020.08	Heilongjiang A farm	Lung and submandibular lymph nodes			L1.8 (L1C)	OQ920657
31	TZJ550_HLJA	2020.08	Heilongjiang A farm	Lung and submandibular lymph nodes					L1.8 (L1C)	OR062487
32	TZJ553_HLJA	2020.08	Heilongjiang A farm	Lung and submandibular lymph nodes					L1.8 (L1C)	OR062486
33	TZJ555_HLJA	2020.08	Heilongjiang A farm	Lung and submandibular lymph nodes			L1.8 (L1C)	OQ920671
34	TZJ562_HLJA	2020.08	Heilongjiang A farm	Lung and submandibular lymph nodes			L1.8 (L1C)	OQ920673
35	TZJ572_HLJA	2020.08	Heilongjiang A farm	Lung and submandibular lymph nodes			L1.8 (L1C)	OQ920676
36	TZJ576_HLJA	2020.08	Heilongjiang A farm	Lung and submandibular lymph nodes			L1.8 (L1C)	OQ920663
37	TZJ577_HLJA	2020.08	Heilongjiang A farm	Lung and submandibular lymph nodes					L1.8 (L1C)	OR062485
38	TZJ596_HLJA	2020.08	Heilongjiang A farm	Lung and submandibular lymph nodes					L1.8 (L1C)	OR062484
39	TZJ753_HLJB	2020.09	Heilongjiang B farm	Lung and submandibular lymph nodes	L8.7(L8E, HP-PRRSV-like PRRSV)	OQ986030	L8.7(L8E, HP-PRRSV-like PRRSV)	OQ920822
40	TZJ754_HLJB	2020.09	Heilongjiang B farm	Lung and submandibular lymph nodes	L8.7(L8E, HP-PRRSV-like PRRSV)	OQ986031
41	TZJ763_HLJB	2020.09	Heilongjiang B farm	Lung and submandibular lymph nodes	L8.7(L8E, HP-PRRSV-like PRRSV)	OQ986032	L8.7(L8E, HP-PRRSV-like PRRSV)	OQ920826	L8.7(L8E, HP-PRRSV-like PRRSV)	OR062493
42	TZJ764_HLJB	2020.09	Heilongjiang B farm	Lung and submandibular lymph nodes	L8.7(L8E, HP-PRRSV-like PRRSV)	OQ986033	L8.7(L8E, HP-PRRSV-like PRRSV)	OQ920824
43	TZJ768_HLJB	2020.09	Heilongjiang B farm	Lung and submandibular lymph nodes	L1.8 (L1C)	OQ986113	L1.8 (L1C)	OQ920695
44	TZJ770_HLJB	2020.09	Heilongjiang B farm	Lung and submandibular lymph nodes	L8.7(L8E, HP-PRRSV-like PRRSV)	OQ986034			L8.7(L8E, HP-PRRSV-like PRRSV)	OR062492
45	TZJ780_HLJB	2020.09	Heilongjiang B farm	Lung and submandibular lymph nodes	L8.7(L8E, HP-PRRSV-like PRRSV)	OQ986035			L8.7(L8E, HP-PRRSV-like PRRSV)	OR062491
46	TZJ796_HLJB	2020.09	Heilongjiang B farm	Lung and submandibular lymph nodes	L8.7(L8E, HP-PRRSV-like PRRSV)	OQ986036	L8.7(L8E, HP-PRRSV-like PRRSV)	OQ920825
47	TZJ816_HLJB	2020.09	Heilongjiang B farm	Lung and submandibular lymph nodes	L1.8 (L1C)	OQ986065	L1.8 (L1C)	OQ920694
48	TZJ828_HLJB	2020.09	Heilongjiang B farm	Lung and submandibular lymph nodes	L1.8 (L1C)	OQ986105	L1.8 (L1C)	OQ920700
49	TZJ829_HLJB	2020.09	Heilongjiang B farm	Lung and submandibular lymph nodes	L1.5 (L1A)	OQ986359	L1.5 (L1A)	OQ920809
50	TZJ830_HLJB	2020.09	Heilongjiang B farm	Lung and submandibular lymph nodes	L1.8 (L1C)	OQ986078	L1.8 (L1C)	OQ920693
51	TZJ836_HLJB	2020.09	Heilongjiang B farm	Lung and submandibular lymph nodes	L1.8 (L1C)	OQ986080	L1.8 (L1C)	OQ920692
52	TZJ846_HLJB	2020.09	Heilongjiang B farm	Lung and submandibular lymph nodes	L1.8 (L1C)	OQ986073	L1.8 (L1C)	OQ920719
53	TZJ856_HLJB	2020.09	Heilongjiang B farm	Lung and submandibular lymph nodes	L1.8 (L1C)	OQ986082	L1.8 (L1C)	OQ920718
54	TZJ864_HLJB	2020.09	Heilongjiang B farm	Lung and submandibular lymph nodes	L1.5 (L1A)	OQ986358	L1.5 (L1A)	OQ920807
55	TZJ869_HLJB	2020.09	Heilongjiang B farm	Lung and submandibular lymph nodes	L1.8 (L1C)	OQ986067	L1.8 (L1C)	OQ920707
56	TZJ870_HLJB	2020.09	Heilongjiang B farm	Lung and submandibular lymph nodes	L1.8 (L1C)	OQ986106	L1.8 (L1C)	OQ920712
57	TZJ888_HLJB	2020	Heilongjiang B farm	Lung and submandibular lymph nodes	L1.8 (L1C)	OQ986107	L1.8 (L1C)	OQ920710
58	TZJ889_HLJB	2020	Heilongjiang B farm	Lung and submandibular lymph nodes	L1.8 (L1C)	OQ986072	L1.8 (L1C)	OQ920691
59	TZJ890_HLJB	2020	Heilongjiang B farm	Lung and submandibular lymph nodes	L1.8 (L1C)	OQ986086	L1.8 (L1C)	OQ920690
60	TZJ891_HLJB	2020	Heilongjiang B farm	Lung and submandibular lymph nodes	L1.8 (L1C)	OQ986071	L1.8 (L1C)	OQ920709
61	TZJ909_HLJB	2020	Heilongjiang B farm	Lung and submandibular lymph nodes	L1.8 (L1C)	OQ986070	L1.8 (L1C)	OQ920689
62	TZJ910_HLJB	2020	Heilongjiang B farm	Lung and submandibular lymph nodes	L1.8 (L1C)	OQ986092	L1.8 (L1C)	OQ920688
63	TZJ921_HLJB	2020	Heilongjiang B farm	Lung and submandibular lymph nodes			L1.5 (L1A)	OQ920806
64	TZJ922_HLJB	2020	Heilongjiang B farm	Lung and submandibular lymph nodes	L1.8 (L1C)	OQ986081	L1.8 (L1C)	OQ920704
65	TZJ928_HLJB	2020	Heilongjiang B farm	Lung and submandibular lymph nodes	L1.5 (L1A)	OQ986360	L1.5 (L1A)	OQ920805
66	TZJ931_HLJB	2020	Heilongjiang B farm	Lung and submandibular lymph nodes	L1.8 (L1C)	OQ986101	L1.5 (L1A)	OQ920808
67	TZJ932_HLJB	2020	Heilongjiang B farm	Lung and submandibular lymph nodes	L1.8 (L1C)	OQ986098
68	TZJ933_HLJB	2020	Heilongjiang B farm	Lung and submandibular lymph nodes	L1.5 (L1A)	OQ986361	L1.5 (L1A)	OQ920810
69	TZJ936_HLJB	2020	Heilongjiang B farm	Lung and submandibular lymph nodes	L1.8 (L1C)	OQ986068	L1.8 (L1C)	OQ920703
70	TZJ944_HLJB	2020	Heilongjiang B farm	Lung and submandibular lymph nodes	L1.5 (L1A)	OQ986362	L1.5 (L1A)	OQ920812
71	TZJ945_HLJB	2020	Heilongjiang B farm	Lung and submandibular lymph nodes	L1.8 (L1C)	OQ986074	L1.8 (L1C)	OQ920713
72	TZJ946_HLJB	2020	Heilongjiang B farm	Lung and submandibular lymph nodes	L1.8 (L1C)	OQ986079	L1.8 (L1C)	OQ920708
73	TZJ948_HLJB	2020	Heilongjiang B farm	Lung and submandibular lymph nodes	L1.8 (L1C)	OQ986083	L1.8 (L1C)	OQ920702
74	TZJ951_HLJB	2020	Heilongjiang B farm	Lung and submandibular lymph nodes	L1.8 (L1C)	OQ986069	L1.8 (L1C)	OQ920687
75	TZJ952_HLJB	2020	Heilongjiang B farm	Lung and submandibular lymph nodes	L1.8 (L1C)	OQ986075	L1.8 (L1C)	OQ920686
76	TZJ954_HLJB	2020	Heilongjiang B farm	Lung and submandibular lymph nodes	L8.7(L8E, CH-1a-like PRRSV)	OQ986366	L8.7(L8E, CH-1a-like PRRSV)	OQ920878
77	TZJ956_HLJB	2020	Heilongjiang B farm	Lung and submandibular lymph nodes	L1.5 (L1A)	OQ986363	L1.5 (L1A)	OQ920814
78	TZJ961_HLJB	2020	Heilongjiang B farm	Lung and submandibular lymph nodes			L1.5 (L1A)	OQ920804
79	TZJ962_HLJB	2020	Heilongjiang B farm	Lung and submandibular lymph nodes	L1.5 (L1A)	OQ986364	L1.5 (L1A)	OQ920803
80	TZJ1023_HLJB	2020	Heilongjiang B farm	Lung and submandibular lymph nodes	L1.8 (L1C)	OQ986076	L1.8 (L1C)	OQ920685
81	TZJ1026_HLJB	2020	Heilongjiang B farm	Lung and submandibular lymph nodes	L1.8 (L1C)	OQ986090	L1.8 (L1C)	OQ920684
82	TZJ1027_HLJB	2020	Heilongjiang B farm	Lung and submandibular lymph nodes	L1.8 (L1C)	OQ986087	L1.8 (L1C)	OQ920698
83	TZJ1028_HLJB	2020	Heilongjiang B farm	Lung and submandibular lymph nodes	L1.8 (L1C)	OQ986096	L1.8 (L1C)	OQ920683
84	TZJ1029_HLJB	2020	Heilongjiang B farm	Lung and submandibular lymph nodes	L1.8 (L1C)	OQ986095
85	TZJ1032_HLJB	2020	Heilongjiang B farm	Lung and submandibular lymph nodes	L1.5 (L1A)	OQ986354	L1.5 (L1A)	OQ920811
86	TZJ1033_HLJB	2020	Heilongjiang B farm	Lung and submandibular lymph nodes	L1.5 (L1A)	OQ986355	L1.5 (L1A)	OQ920802
87	TZJ1034_HLJB	2020	Heilongjiang B farm	Lung and submandibular lymph nodes	L1.5 (L1A)	OQ986356	L1.5 (L1A)	OQ920813
88	TZJ1035_HLJB	2020	Heilongjiang B farm	Lung and submandibular lymph nodes	L1.8 (L1C)	OQ986093	L1.8 (L1C)	OQ920682
89	TZJ1036_HLJB	2020	Heilongjiang B farm	Lung and submandibular lymph nodes	L1.8 (L1C)	OQ986084	L1.8 (L1C)	OQ920701
90	TZJ1043_HLJB	2020	Heilongjiang B farm	Lung and submandibular lymph nodes	L1.8 (L1C)	OQ986088	L1.8 (L1C)	OQ920681
91	TZJ1044_HLJB	2020	Heilongjiang B farm	Lung and submandibular lymph nodes	L1.5 (L1A)	OQ986357	L1.5 (L1A)	OQ920801
92	TZJ1045_HLJB	2020	Heilongjiang B farm	Lung and submandibular lymph nodes	L1.8 (L1C)	OQ986097	L1.8 (L1C)	OQ920699
93	TZJ1193_HLJB	2020	Heilongjiang B farm	Lung and submandibular lymph nodes	L1.8 (L1C)	OQ986058	L1.8 (L1C)	OQ920679
94	TZJ1222_HLJB	2020	Heilongjiang B farm	Lung and submandibular lymph nodes	L1.8 (L1C)	OQ986059
95	TZJ1223_HLJB	2020	Heilongjiang B farm	Lung and submandibular lymph nodes	L1.8 (L1C)	OQ986060	L1.8 (L1C)	OQ920680
96	TZJ1225_HLJB	2020	Heilongjiang B farm	Lung and submandibular lymph nodes	L1.8 (L1C)	OQ986094
97	TZJ1237_HLJB	2020	Heilongjiang B farm	Lung and submandibular lymph nodes	L1.8 (L1C)	OQ986063	L1.8 (L1C)	OQ920678
98	TZJ1238_HLJB	2020	Heilongjiang B farm	Lung and submandibular lymph nodes	L1.8 (L1C)	OQ986061
99	TZJ1239_HLJB	2020	Heilongjiang B farm	Lung and submandibular lymph nodes			L1.5 (L1A)	OQ920817
100	TZJ1242_HLJB	2020	Heilongjiang B farm	Lung and submandibular lymph nodes			L1.5 (L1A)	OQ920818
101	TZJ1270_HLJB	2020	Heilongjiang B farm	Lung and submandibular lymph nodes			L3.5	OQ920880
102	TZJ1277_HLJB	2020	Heilongjiang B farm	Lung and submandibular lymph nodes	L1.8 (L1C)+L1.5 (L1A)	OQ986365,OQ986104	L1.8 (L1C)+L1.5 (L1A)	OQ920716,OQ920815
103	TZJ1278_HLJB	2020	Heilongjiang B farm	Lung and submandibular lymph nodes	L1.8 (L1C)	OQ986085
104	TZJ1280_HLJB	2020	Heilongjiang B farm	Lung and submandibular lymph nodes	L1.8 (L1C)	OQ986062
105	TZJ1282_HLJB	2020	Heilongjiang B farm	Lung and submandibular lymph nodes	L1.8 (L1C)	OQ986077	L1.8 (L1C)	OQ920697
106	TZJ1313_HLJB	2020	Heilongjiang B farm	Lung and submandibular lymph nodes	L1.8 (L1C)	OQ986089	L1.8 (L1C)	OQ920717
107	TZJ1315_HLJB	2020	Heilongjiang B farm	Lung and submandibular lymph nodes	L8.7(L8E, HP-PRRSV-like PRRSV)	OQ986050
108	TZJ1316_HLJB	2020	Heilongjiang B farm	Lung and submandibular lymph nodes	L1.8 (L1C)	OQ986100
109	TZJ1317_HLJB	2020	Heilongjiang B farm	Lung and submandibular lymph nodes	L1.8 (L1C)	OQ986099	L1.8 (L1C)	OQ920696
110	TZJ1318_HLJB	2020	Heilongjiang B farm	Lung and submandibular lymph nodes	L8.7(L8E, HP-PRRSV-like PRRSV)	OQ986037	L8.7(L8E, HP-PRRSV-like PRRSV)	OQ920828
111	TZJ1498_HLJB	2020	Heilongjiang B farm	Lung and submandibular lymph nodes	L1.8 (L1C)	OQ986109
112	TZJ1503_HLJB	2020	Heilongjiang B farm	Lung and submandibular lymph nodes	L1.8 (L1C)	OQ986110
113	TZJ1524_HLJB	2020	Heilongjiang B farm	Lung and submandibular lymph nodes	L1.8 (L1C)	OQ986112	L1.8 (L1C)	OQ920706
114	TZJ1525_HLJB	2020	Heilongjiang B farm	Lung and submandibular lymph nodes	L1.8 (L1C)	OQ986111	L1.8 (L1C)	OQ920705
115	TZJ1626_HLJB	2020	Heilongjiang B farm	Lung and submandibular lymph nodes	L8.7(L8E, HP-PRRSV-like PRRSV)	OQ986038	L8.7(L8E, HP-PRRSV-like PRRSV)	OQ920849
116	TZJ1858_HLJB	2020	Heilongjiang B farm	Lung and submandibular lymph nodes	L1.8 (L1C)	OQ986171	L1.8 (L1C)	OQ920715
117	TZJ1859_HLJB	2020	Heilongjiang B farm	Lung and submandibular lymph nodes	L1.8 (L1C)	OQ986102	L1.8 (L1C)	OQ920711
118	TZJ1863_HLJB	2020	Heilongjiang B farm	Lung and submandibular lymph nodes	L1.8 (L1C)	OQ986091	L1.8 (L1C)	OQ920714
119	TZJ1864_HLJB	2020	Heilongjiang B farm	Lung and submandibular lymph nodes	L1.8 (L1C)	OQ986103	L1.8 (L1C)	OQ920827
120	TZJ1868_HLJB	2020	Heilongjiang B farm	Lung and submandibular lymph nodes	L8.7(L8E, HP-PRRSV-like PRRSV)	OQ986039	L8.7(L8E, HP-PRRSV-like PRRSV)	OQ920862
121	TZJ1072_HLJC	2020	Heilongjiang C farm	Lung and submandibular lymph nodes			L8.7(L8E, HP-PRRSV-like PRRSV)	OQ920839
122	TZJ1073_HLJC	2020	Heilongjiang C farm	Lung and submandibular lymph nodes			L8.7(L8E, HP-PRRSV-like PRRSV)	OQ920841
123	TZJ1174_HLJC	2020	Heilongjiang C farm	Lung and submandibular lymph nodes	L1.8 (L1C)	OQ986122	L1.8 (L1C)	OQ920767
124	TZJ1175_HLJC	2020	Heilongjiang C farm	Lung and submandibular lymph nodes			L1.8 (L1C)	OQ920790
125	TZJ1177_HLJC	2020	Heilongjiang C farm	Lung and submandibular lymph nodes			L8.7(L8E, HP-PRRSV-like PRRSV)	OQ920851
126	TZJ1181_HLJC	2020	Heilongjiang C farm	Lung and submandibular lymph nodes	L1.8 (L1C)	OQ986115	L1.8 (L1C)	OQ920755
127	TZJ1182_HLJC	2020	Heilongjiang C farm	Lung and submandibular lymph nodes			L8.7(L8E, HP-PRRSV-like PRRSV)	OQ920840
128	TZJ1493_HLJC	2020	Heilongjiang C farm	Lung and submandibular lymph nodes			L1.8 (L1C)	OQ920774
129	TZJ1494_HLJC	2020	Heilongjiang C farm	Lung and submandibular lymph nodes			L1.8 (L1C)	OQ920788
130	TZJ1495_HLJC	2020	Heilongjiang C farm	Lung and submandibular lymph nodes			L1.8 (L1C)	OQ920789
131	TZJ1498_HLJC	2020	Heilongjiang C farm	Lung and submandibular lymph nodes			L1.8 (L1C)	OQ920776
132	TZJ1500_HLJC	2020	Heilongjiang C farm	Lung and submandibular lymph nodes			L1.8 (L1C)	OQ920791
133	TZJ1501_HLJC	2020	Heilongjiang C farm	Lung and submandibular lymph nodes			L1.8 (L1C)	OQ920746
134	TZJ1502_HLJC	2020	Heilongjiang C farm	Lung and submandibular lymph nodes			L1.8 (L1C)	OQ920745
135	TZJ1504_HLJC	2020	Heilongjiang C farm	Lung and submandibular lymph nodes			L1.8 (L1C)	OQ920797
136	TZJ1544_HLJC	2020	Heilongjiang C farm	Lung and submandibular lymph nodes			L1.8 (L1C)	OQ920779
137	TZJ1546_HLJC	2020	Heilongjiang C farm	Lung and submandibular lymph nodes			L1.8 (L1C)	OQ920768
138	TZJ1562_HLJC	2020	Heilongjiang C farm	Lung and submandibular lymph nodes	L1.8 (L1C)	OQ986143	L1.8 (L1C)	OQ920773
139	TZJ1563_HLJC	2020	Heilongjiang C farm	Lung and submandibular lymph nodes	L1.8 (L1C)	OQ986139	L1.8 (L1C)	OQ920754
140	TZJ1565_HLJC	2020	Heilongjiang C farm	Lung and submandibular lymph nodes			L8.7(L8E, HP-PRRSV-like PRRSV)	OQ920838
141	TZJ1566_HLJC	2020	Heilongjiang C farm	Lung and submandibular lymph nodes			L1.8 (L1C)	OQ920775
142	TZJ1567_HLJC	2020	Heilongjiang C farm	Lung and submandibular lymph nodes	L1.8 (L1C)	OQ986138	L1.8 (L1C)	OQ920780
143	TZJ1569_HLJC	2020	Heilongjiang C farm	Lung and submandibular lymph nodes	L1.8 (L1C)	OQ986121	L1.8 (L1C)	OQ920793
144	TZJ1570_HLJC	2020	Heilongjiang C farm	Lung and submandibular lymph nodes			L1.8 (L1C)	OQ920792
145	TZJ1572_HLJC	2020	Heilongjiang C farm	Lung and submandibular lymph nodes	L1.8 (L1C)	OQ986120	L1.8 (L1C)	OQ920770
146	TZJ1573_HLJC	2020	Heilongjiang C farm	Lung and submandibular lymph nodes	L1.8 (L1C)	OQ986136
147	TZJ1574_HLJC	2020	Heilongjiang C farm	Lung and submandibular lymph nodes	L1.8 (L1C)	OQ986130	L1.8 (L1C)	OQ920769
148	TZJ1576_HLJC	2020	Heilongjiang C farm	Lung and submandibular lymph nodes	L1.8 (L1C)	OQ986134
149	TZJ1577_HLJC	2020	Heilongjiang C farm	Lung and submandibular lymph nodes	L1.8 (L1C)	OQ986114	L1.8 (L1C)	OQ920753
150	TZJ1578_HLJC	2020	Heilongjiang C farm	Lung and submandibular lymph nodes	L1.8 (L1C)	OQ986199	L1.8 (L1C)	OQ920783
151	TZJ1587_HLJC	2021	Heilongjiang C farm	Lung and submandibular lymph nodes			L1.8 (L1C)	OQ920752
152	TZJ1588_HLJC	2021	Heilongjiang C farm	Lung and submandibular lymph nodes			L1.8 (L1C)	OQ920751
153	TZJ1590_HLJC	2021	Heilongjiang C farm	Lung and submandibular lymph nodes			L1.8 (L1C)	OQ920750
154	TZJ1591_HLJC	2021	Heilongjiang C farm	Lung and submandibular lymph nodes			L1.8 (L1C)	OQ920749
155	TZJ1592_HLJC	2021	Heilongjiang C farm	Lung and submandibular lymph nodes			L1.8 (L1C)	OQ920765
156	TZJ1593_HLJC	2021	Heilongjiang C farm	Lung and submandibular lymph nodes			L1.8 (L1C)	OQ920782
157	TZJ1594_HLJC	2021	Heilongjiang C farm	Lung and submandibular lymph nodes			L1.8 (L1C)	OQ920795
158	TZJ1653_HLJC	2021	Heilongjiang C farm	Lung and submandibular lymph nodes	L1.8 (L1C)	OQ986153
159	TZJ1661_HLJC	2021	Heilongjiang C farm	Lung and submandibular lymph nodes	L1.8 (L1C)	OQ986163
160	TZJ1662_HLJC	2021	Heilongjiang C farm	Lung and submandibular lymph nodes	L1.8 (L1C)	OQ986156
161	TZJ1670_HLJC	2021	Heilongjiang C farm	Lung and submandibular lymph nodes	L1.8 (L1C)	OQ986133	L1.8 (L1C)	OQ920766
162	TZJ1671_HLJC	2021	Heilongjiang C farm	Lung and submandibular lymph nodes	L1.8 (L1C)	OQ986132
163	TZJ1672_HLJC	2021	Heilongjiang C farm	Lung and submandibular lymph nodes	L1.8 (L1C)	OQ986170
164	TZJ1673_HLJC	2021	Heilongjiang C farm	Lung and submandibular lymph nodes	L1.8 (L1C)	OQ986166
165	TZJ1674_HLJC	2021	Heilongjiang C farm	Lung and submandibular lymph nodes	L1.8 (L1C)	OQ986167
166	TZJ1675_HLJC	2021	Heilongjiang C farm	Lung and submandibular lymph nodes	L1.8 (L1C)	OQ986159	L1.8 (L1C)	OQ920778
167	TZJ1676_HLJC	2021	Heilongjiang C farm	Lung and submandibular lymph nodes	L1.8 (L1C)	OQ986160
168	TZJ1677_HLJC	2021	Heilongjiang C farm	Lung and submandibular lymph nodes	L1.8 (L1C)	OQ986168
169	TZJ1678_HLJC	2021	Heilongjiang C farm	Lung and submandibular lymph nodes	L1.8 (L1C)	OQ986169	L1.8 (L1C)	OQ920777
170	TZJ1680_HLJC	2021	Heilongjiang C farm	Lung and submandibular lymph nodes	L1.8 (L1C)	OQ986161
171	TZJ1681_HLJC	2021	Heilongjiang C farm	Lung and submandibular lymph nodes	L1.8 (L1C)	OQ986162
172	TZJ1682_HLJC	2021	Heilongjiang C farm	Lung and submandibular lymph nodes	L1.8 (L1C)	OQ986157
173	TZJ1683_HLJC	2021	Heilongjiang C farm	Lung and submandibular lymph nodes	L1.8 (L1C)	OQ986154	L1.8 (L1C)	OQ920784
174	TZJ1684_HLJC	2021	Heilongjiang C farm	Lung and submandibular lymph nodes	L1.8 (L1C)	OQ986155
175	TZJ1685_HLJC	2021	Heilongjiang C farm	Lung and submandibular lymph nodes			L1.8 (L1C)	OQ920796
176	TZJ1687_HLJC	2021	Heilongjiang C farm	Lung and submandibular lymph nodes			L1.8 (L1C)	OQ920785
177	TZJ1689_HLJC	2021	Heilongjiang C farm	Lung and submandibular lymph nodes	L1.8 (L1C)	OQ986158	L1.8 (L1C)	OQ920759
178	TZJ1690_HLJC	2021	Heilongjiang C farm	Lung and submandibular lymph nodes			L1.8 (L1C)	OQ920757
179	TZJ1692_HLJC	2021	Heilongjiang C farm	Lung and submandibular lymph nodes			L1.8 (L1C)	OQ920758
180	TZJ1693_HLJC	2021	Heilongjiang C farm	Lung and submandibular lymph nodes			L1.8 (L1C)	OQ920781
181	TZJ1694_HLJC	2021	Heilongjiang C farm	Lung and submandibular lymph nodes			L1.8 (L1C)	OQ920742
182	TZJ1695_HLJC	2021	Heilongjiang C farm	Lung and submandibular lymph nodes			L1.8 (L1C)	OQ920740
183	TZJ1696_HLJC	2021	Heilongjiang C farm	Lung and submandibular lymph nodes			L1.8 (L1C)	OQ920741
184	TZJ1697_HLJC	2021	Heilongjiang C farm	Lung and submandibular lymph nodes	L1.8 (L1C)	OQ986164	L1.8 (L1C)	OQ920764
185	TZJ1698_HLJC	2021	Heilongjiang C farm	Lung and submandibular lymph nodes	L1.8 (L1C)	OQ986165	L1.8 (L1C)	OQ920763
186	TZJ1699_HLJC	2021	Heilongjiang C farm	Lung and submandibular lymph nodes			L1.8 (L1C)	OQ920762
187	TZJ1700_HLJC	2021	Heilongjiang C farm	Lung and submandibular lymph nodes			L1.8 (L1C)	OQ920743
188	TZJ1701_HLJC	2021	Heilongjiang C farm	Lung and submandibular lymph nodes			L1.8 (L1C)	OQ920744
189	TZJ1702_HLJC	2021	Heilongjiang C farm	Lung and submandibular lymph nodes			L1.8 (L1C)	OQ920748
190	TZJ1703_HLJC	2021	Heilongjiang C farm	Lung and submandibular lymph nodes			L1.8 (L1C)	OQ920747
191	TZJ1704_HLJC	2021	Heilongjiang C farm	Lung and submandibular lymph nodes			L1.8 (L1C)	OQ920761
192	TZJ1705_HLJC	2021	Heilongjiang C farm	Lung and submandibular lymph nodes			L1.8 (L1C)	OQ920760
193	TZJ1726_HLJC	2021	Heilongjiang C farm	Lung and submandibular lymph nodes					L1.8 (L1C)	OR062504
194	TZJ1727_HLJC	2021	Heilongjiang C farm	Lung and submandibular lymph nodes					L1.8 (L1C)	OR062495
195	TZJ1730_HLJC	2021	Heilongjiang C farm	Lung and submandibular lymph nodes					L1.8 (L1C)	OR069297
196	TZJ1732_HLJC	2021	Heilongjiang C farm	Lung and submandibular lymph nodes					L1.8 (L1C)	OR062494
197	TZJ1735_HLJC	2021	Heilongjiang C farm	Lung and submandibular lymph nodes					L1.8 (L1C)	OR062503
198	TZJ1736_HLJC	2021	Heilongjiang C farm	Lung and submandibular lymph nodes					L1.8 (L1C)	OR062502
199	TZJ1737_HLJC	2021.02	Heilongjiang C farm	Lung and submandibular lymph nodes					L1.8 (L1C)	OR062501
200	TZJ1738_HLJC	2021.02	Heilongjiang C farm	Lung and submandibular lymph nodes					L1.8 (L1C)	OR062500
201	TZJ1742_HLJC	2021.02	Heilongjiang C farm	Lung and submandibular lymph nodes	L1.8 (L1C)	OQ986125
202	TZJ1743_HLJC	2021.02	Heilongjiang C farm	Lung and submandibular lymph nodes	L1.8 (L1C)	OQ986124
203	TZJ1744_HLJC	2021.02	Heilongjiang C farm	Lung and submandibular lymph nodes	L1.8 (L1C)	OQ986123
204	TZJ1749_HLJC	2021.02	Heilongjiang C farm	Lung and submandibular lymph nodes	L1.8 (L1C)	OQ986146
205	TZJ1750_HLJC	2021.02	Heilongjiang C farm	Lung and submandibular lymph nodes	L1.8 (L1C)	OQ986145
206	TZJ1751_HLJC	2021.02	Heilongjiang C farm	Lung and submandibular lymph nodes	L1.8 (L1C)	OQ986135			L1.8 (L1C)	OR062499
207	TZJ1760_HLJC	2021.02	Heilongjiang C farm	Lung and submandibular lymph nodes	L1.8 (L1C)	OQ986142			L1.8 (L1C)	OR062498
208	TZJ1761_HLJC	2021.02	Heilongjiang C farm	Lung and submandibular lymph nodes	L1.8 (L1C)	OQ986141			L1.8 (L1C)	OR062497
209	TZJ1763_HLJC	2021.02	Heilongjiang C farm	Lung and submandibular lymph nodes	L1.8 (L1C)	OQ986140			L1.8 (L1C)	OR062496
210	TZJ1764_HLJC	2021.02	Heilongjiang C farm	Lung and submandibular lymph nodes	L1.8 (L1C)	OQ986137
211	TZJ1765_HLJC	2021.02	Heilongjiang C farm	Lung and submandibular lymph nodes	L1.8 (L1C)	OQ986144
212	TZJ1768_HLJC	2021.02	Heilongjiang C farm	Lung and submandibular lymph nodes	L1.8 (L1C)	OQ986113
213	TZJ1769_HLJC	2021.02	Heilongjiang C farm	Lung and submandibular lymph nodes	L1.8 (L1C)	OQ986129
214	TZJ1770_HLJC	2021.02	Heilongjiang C farm	Lung and submandibular lymph nodes	L1.8 (L1C)	OQ986127	L1.8 (L1C)	OQ920756
215	TZJ1771_HLJC	2021.02	Heilongjiang C farm	Lung and submandibular lymph nodes	L1.8 (L1C)	OQ986128
216	TZJ1774_HLJC	2021.02	Heilongjiang C farm	Lung and submandibular lymph nodes	L1.8 (L1C)	OQ986126
217	TZJ1784_HLJC	2021.02	Heilongjiang C farm	Lung and submandibular lymph nodes	L1.8 (L1C)	OQ986150
218	TZJ1785_HLJC	2021.02	Heilongjiang C farm	Lung and submandibular lymph nodes	L1.8 (L1C)	OQ986149
219	TZJ1786_HLJC	2021.02	Heilongjiang C farm	Lung and submandibular lymph nodes	L1.8 (L1C)	OQ986148
220	TZJ1787_HLJC	2021.02	Heilongjiang C farm	Lung and submandibular lymph nodes	L1.8 (L1C)	OQ986147
221	TZJ1794_HLJC	2021.02	Heilongjiang C farm	Lung and submandibular lymph nodes	L1.8 (L1C)	OQ986119	L1.8 (L1C)	OQ920771
222	TZJ1795_HLJC	2021.02	Heilongjiang C farm	Lung and submandibular lymph nodes	L1.8 (L1C)	OQ986118	L1.8 (L1C)	OQ920772
223	TZJ1796_HLJC	2021.02	Heilongjiang C farm	Lung and submandibular lymph nodes	L1.8 (L1C)	OQ986117	L1.8 (L1C)	OQ920787
224	TZJ1797_HLJC	2021.02	Heilongjiang C farm	Lung and submandibular lymph nodes	L1.8 (L1C)	OQ986116	L1.8 (L1C)	OQ920786
225	TZJ1798_HLJC	2021.02	Heilongjiang C farm	Lung and submandibular lymph nodes	L1.8 (L1C)	OQ986152
226	TZJ1799_HLJC	2021.02	Heilongjiang C farm	Lung and submandibular lymph nodes	L1.8 (L1C)	OQ986151	L1.8 (L1C)	OQ920794
227	TZJ1801_HLJC	2021.02	Heilongjiang C farm	Lung and submandibular lymph nodes	L1.8 (L1C)	OQ986131
228	TZJ220_HN	2020.07	Henan farm	Lung and submandibular lymph nodes					L8.7(L8E, HP-PRRSV-like PRRSV)	OR062482
229	TZJ226_HN	2020.07	Henan farm	Lung and submandibular lymph nodes			PRRSV-1	OP566682	PRRSV-1	OR062464
230	TZJ227_HN	2020.07	Henan farm	serum			PRRSV-1	OQ920887	PRRSV-1	OR062463
231	TZJ234_HN	2020.07	Henan farm	Lung and submandibular lymph nodes			PRRSV-1	OQ920888	PRRSV-1	OR062462
232	TZJ242_HN	2020.07	Henan farm	serum			L8.7(L8E, HP-PRRSV-like PRRSV)	OQ920848
233	TZJ609_HN	2020.07	Henan farm	serum			PRRSV-1	OQ920884	PRRSV-1	OR062461
234	TZJ612_HN	2020.08	Henan farm	serum					L1.8 (L1C)	OR062475
235	TZJ613_HN	2020.08	Henan farm	serum			PRRSV-1	OQ920883	PRRSV-1	OR062466
236	TZJ620_HN	2020.08	Henan farm	Lung and submandibular lymph nodes	L1.8 (L1C)	OQ986304	L5.1(L5A)	OQ920879
237	TZJ622_HN	2020.08	Henan farm	serum			PRRSV-1	OQ920889	PRRSV-1	OR062460
238	TZJ623_HN	2020.08	Henan farm	serum			L8.7(L8E, HP-PRRSV-like PRRSV)	OQ920843
239	TZJ624_HN	2020.08	Henan farm	serum			PRRSV-1	OQ920890	PRRSV-1	OR062465
240	TZJ636_HN	2020.08	Henan farm	Lung and submandibular lymph nodes			L1.8 (L1C)	OQ920656
241	TZJ637_HN	2020.08	Henan farm	serum			PRRSV-1	OP566683	PRRSV-1	OR062469
242	TZJ641_HN	2020.08	Henan farm	serum					PRRSV-1	OR062468
243	TZJ642_HN	2020.08	Henan farm	serum			PRRSV-1	OQ920885	PRRSV-1	OR062467
244	TZJ657_HN	2020.08	Henan farm	serum			PRRSV-1	OQ920886	PRRSV-1	OR062470
245	TZJ658_HN	2020.08	Henan farm	serum					L1.8 (L1C)	OR062481
246	TZJ659_HN	2020.08	Henan farm	serum			PRRSV-1	OQ920882	PRRSV-1	OR062472
247	TZJ660_HN	2020.08	Henan farm	serum			PRRSV-1	OQ920881	PRRSV-1	OR062471
248	TZJ661_HN	2020.08	Henan farm	Lung and submandibular lymph nodes					L1.8 (L1C)	OR062480
249	TZJ663_HN	2020.08	Henan farm	serum					L1.8 (L1C)	OR062479
250	TZJ664_HN	2020.08	Henan farm	serum					L1.8 (L1C)	OR062478
251	TZJ669_HN	2020.08	Henan farm	Lung and submandibular lymph nodes					L1.8 (L1C)	OR062477
252	TZJ670_HN	2020.08	Henan farm	Lung and submandibular lymph nodes					L1.8 (L1C)	OR062476
253	TZJ672_HN	2020.08	Henan farm	serum					L1.8 (L1C)	OR062475
254	TZJ675_HN	2020.08	Henan farm	serum					PRRSV-1	OR062473
255	TZJ679_HN	2020.08	Henan farm	serum	L8.7(L8E, HP-PRRSV-like PRRSV)	OQ986042	L8.7(L8E, HP-PRRSV-like PRRSV)	OQ920829
256	TZJ680_HN	2020.08	Henan farm	Lung and submandibular lymph nodes	L8.7(L8E, HP-PRRSV-like PRRSV)	OQ986041	L8.7(L8E, HP-PRRSV-like PRRSV)	OQ920832
257	TZJ681_HN	2020.08	Henan farm	serum	L8.7(L8E, HP-PRRSV-like PRRSV)	OQ986040	L8.7(L8E, HP-PRRSV-like PRRSV)	OQ920831
258	TZJ683_HN	2020.08	Henan farm	serum	L8.7(L8E, HP-PRRSV-like PRRSV)	OQ986048	L8.7(L8E, HP-PRRSV-like PRRSV)	OQ920842
259	TZJ684_HN	2020.08	Henan farm	serum	L8.7(L8E, HP-PRRSV-like PRRSV)	OQ986048	L8.7(L8E, HP-PRRSV-like PRRSV)	OQ920837
260	TZJ685_HN	2020.08	Henan farm	serum	L8.7(L8E, HP-PRRSV-like PRRSV)	OQ986047	L8.7(L8E, HP-PRRSV-like PRRSV)	OQ920836
261	TZJ686_HN	2020.08	Henan farm	serum	L8.7(L8E, HP-PRRSV-like PRRSV)	OQ986046	L8.7(L8E, HP-PRRSV-like PRRSV)	OQ920835
262	TZJ687_HN	2020.08	Henan farm	serum	L8.7(L8E, HP-PRRSV-like PRRSV)	OQ986045	L8.7(L8E, HP-PRRSV-like PRRSV)	OQ920823
263	TZJ688_HN	2020.08	Henan farm	serum			L8.7(L8E, HP-PRRSV-like PRRSV)	OQ920834
264	TZJ690_HN	2020.08	Henan farm	serum	L8.7(L8E, HP-PRRSV-like PRRSV)	OQ986044	L8.7(L8E, HP-PRRSV-like PRRSV)	OQ920833
265	TZJ692_HN	2020.08	Henan farm	serum	L8.7(L8E, HP-PRRSV-like PRRSV)	OQ986043	L8.7(L8E, HP-PRRSV-like PRRSV)	OQ920830
266	TZJ243_XJ	2020.07	Xinjiang farm	Lung and submandibular lymph nodes			L8.7(L8E, HP-PRRSV-like PRRSV)	OQ920846
267	TZJ244_XJ	2020.07	Xinjiang farm	Lung and submandibular lymph nodes			L8.7(L8E, HP-PRRSV-like PRRSV)	OQ920845
268	TZJ245_XJ	2020.07	Xinjiang farm	Lung and submandibular lymph nodes			L8.7(L8E, HP-PRRSV-like PRRSV)	OQ920863
269	TZJ247_XJ	2020.07	Xinjiang farm	Lung and submandibular lymph nodes			L1.8 (L1C)	OQ920727
270	TZJ248_XJ	2020.07	Xinjiang farm	Lung and submandibular lymph nodes					L8.7(L8E, HP-PRRSV-like PRRSV)	OR062521
271	TZJ253_XJ	2020.07	Xinjiang farm	Lung and submandibular lymph nodes			L8.7(L8E, HP-PRRSV-like PRRSV)	OQ920847
272	TZJ254_XJ	2020.07	Xinjiang farm	Lung and submandibular lymph nodes					L8.7(L8E, HP-PRRSV-like PRRSV)	OR062520
273	TZJ255_XJ	2020.07	Xinjiang farm	Lung and submandibular lymph nodes			L8.7(L8E, HP-PRRSV-like PRRSV)	OQ920844
274	TZJ256_XJ	2020.07	Xinjiang farm	Lung and submandibular lymph nodes					L8.7(L8E, HP-PRRSV-like PRRSV)	OR062519
275	TZJ259_XJ	2020.07	Xinjiang farm	Lung and submandibular lymph nodes			L8.7(L8E, HP-PRRSV-like PRRSV)	OQ920864
276	TZJ260_XJ	2020.07	Xinjiang farm	Lung and submandibular lymph nodes					L8.7(L8E, HP-PRRSV-like PRRSV)	OR062518
277	TZJ261_XJ	2020.07	Xinjiang farm	Lung and submandibular lymph nodes					L8.7(L8E, HP-PRRSV-like PRRSV)	OR062517
278	TZJ262_XJ	2020.07	Xinjiang farm	Lung and submandibular lymph nodes					L8.7(L8E, HP-PRRSV-like PRRSV)	OR062516
279	TZJ263_XJ	2020.07	Xinjiang farm	Lung and submandibular lymph nodes			L1.8 (L1C)	OQ920734
280	TZJ264_XJ	2020.07	Xinjiang farm	Lung and submandibular lymph nodes					L8.7(L8E, HP-PRRSV-like PRRSV)	OR062515
281	TZJ283_XJ	2020.07	Xinjiang farm	Lung and submandibular lymph nodes	L1.8 (L1C)	OQ986307	L1.8 (L1C)	OQ920724
282	TZJ287_XJ	2020.07	Xinjiang farm	Lung and submandibular lymph nodes	L1.8 (L1C)	OQ986308	L1.8 (L1C)	OQ920725
283	TZJ312_XJ	2020.08	Xinjiang farm	Lung and submandibular lymph nodes	L1.8 (L1C)	OQ986343
284	TZJ319_XJ	2020.08	Xinjiang farm	Lung and submandibular lymph nodes	L1.8 (L1C)	OQ986342
285	TZJ320_XJ	2020.08	Xinjiang farm	Lung and submandibular lymph nodes	L1.8 (L1C)	OQ986341
286	TZJ322_XJ	2020.08	Xinjiang farm	Lung and submandibular lymph nodes	L1.8 (L1C)	OQ986340
287	TZJ326_XJ	2020.08	Xinjiang farm	Lung and submandibular lymph nodes	L1.8 (L1C)	OQ986339
288	TZJ327_XJ	2020.08	Xinjiang farm	Lung and submandibular lymph nodes	L1.8 (L1C)	OQ986338
289	TZJ332_XJ	2020.08	Xinjiang farm	Lung and submandibular lymph nodes					L8.7(L8E, HP-PRRSV-like PRRSV)	OR062514
290	TZJ335_XJ	2020.08	Xinjiang farm	Lung and submandibular lymph nodes					L8.7(L8E, HP-PRRSV-like PRRSV)	OR062513
291	TZJ339_XJ	2020.08	Xinjiang farm	Lung and submandibular lymph nodes	L1.8 (L1C)	OQ986337
292	TZJ345_XJ	2020.08	Xinjiang farm	Lung and submandibular lymph nodes	L1.8 (L1C)	OQ986336
293	TZJ346_XJ	2020.08	Xinjiang farm	Lung and submandibular lymph nodes	L1.8 (L1C)	OQ986335
294	TZJ347_XJ	2020.08	Xinjiang farm	Lung and submandibular lymph nodes	L1.8 (L1C)	OQ986334
295	TZJ348_XJ	2020.08	Xinjiang farm	Lung and submandibular lymph nodes	L1.8 (L1C)	OQ986333
296	TZJ349_XJ	2020.08	Xinjiang farm	Lung and submandibular lymph nodes	L1.8 (L1C)	OQ986332
297	TZJ350_XJ	2020.08	Xinjiang farm	Lung and submandibular lymph nodes	L1.8 (L1C)	OQ986331
298	TZJ351_XJ	2020.08	Xinjiang farm	Lung and submandibular lymph nodes	L1.8 (L1C)	OQ986330
299	TZJ352_XJ	2020.08	Xinjiang farm	Lung and submandibular lymph nodes	L1.8 (L1C)	OQ986329
300	TZJ353_XJ	2020.08	Xinjiang farm	Lung and submandibular lymph nodes	L1.8 (L1C)	OQ986328
301	TZJ354_XJ	2020.08	Xinjiang farm	Lung and submandibular lymph nodes	L1.8 (L1C)	OQ986327
302	TZJ358_XJ	2020.08	Xinjiang farm	Lung and submandibular lymph nodes	L1.8 (L1C)	OQ986326
303	TZJ367_XJ	2020.08	Xinjiang farm	Lung and submandibular lymph nodes	L1.8 (L1C)	OQ986348	L1.8 (L1C)	OQ920737
304	TZJ368_XJ	2020.08	Xinjiang farm	Lung and submandibular lymph nodes	L1.8 (L1C)	OQ986320
305	TZJ369_XJ	2020.08	Xinjiang farm	Lung and submandibular lymph nodes	L1.8 (L1C)	OQ986351	L1.8 (L1C)	OQ920738
306	TZJ370_XJ	2020.08	Xinjiang farm	Lung and submandibular lymph nodes	L1.8 (L1C)	OQ986321	L1.8 (L1C)	OQ920731
307	TZJ371_XJ	2020.08	Xinjiang farm	Lung and submandibular lymph nodes			L1.8 (L1C)	OQ920736
308	TZJ372_XJ	2020.08	Xinjiang farm	Lung and submandibular lymph nodes	L1.8 (L1C)	OQ986324	L1.8 (L1C)	OQ920726
309	TZJ373_XJ	2020.08	Xinjiang farm	Lung and submandibular lymph nodes	L1.8 (L1C)	OQ986323
310	TZJ375_XJ	2020.08	Xinjiang farm	Lung and submandibular lymph nodes	L1.8 (L1C)	OQ986322	L1.8 (L1C)	OQ920735
311	TZJ376_XJ	2020.08	Xinjiang farm	Lung and submandibular lymph nodes	L1.8 (L1C)	OQ986309
312	TZJ377_XJ	2020.08	Xinjiang farm	Lung and submandibular lymph nodes	L1.8 (L1C)	OQ986347
313	TZJ380_XJ	2020.08	Xinjiang farm	Lung and submandibular lymph nodes	L1.8 (L1C)	OQ986325			L1.8 (L1C)	OR062512
314	TZJ388_XJ	2020.08	Xinjiang farm	Lung and submandibular lymph nodes	L1.8 (L1C)	OQ986305			L1.8 (L1C)	OR062511
315	TZJ389_XJ	2020.08	Xinjiang farm	Lung and submandibular lymph nodes	L1.8 (L1C)	OQ986350
316	TZJ390_XJ	2020.08	Xinjiang farm	Lung and submandibular lymph nodes					L8.7(L8E, HP-PRRSV-like PRRSV)	OR062510
317	TZJ396_XJ	2020.08	Xinjiang farm	Lung and submandibular lymph nodes					L8.7(L8E, HP-PRRSV-like PRRSV)	OR062509
318	TZJ403_XJ	2020.08	Xinjiang farm	Lung and submandibular lymph nodes					L8.7(L8E, HP-PRRSV-like PRRSV)	OR062508
319	TZJ404_XJ	2020.08	Xinjiang farm	Lung and submandibular lymph nodes					L8.7(L8E, HP-PRRSV-like PRRSV)	OR062507
320	TZJ405_XJ	2020.08	Xinjiang farm	Lung and submandibular lymph nodes					L8.7(L8E, HP-PRRSV-like PRRSV)	OR062506
321	TZJ406_XJ	2020.08	Xinjiang farm	Lung and submandibular lymph nodes					L8.7(L8E, HP-PRRSV-like PRRSV)	OR062505
322	TZJ413_XJ	2020.08	Xinjiang farm	Lung and submandibular lymph nodes			L1.8 (L1C)	OQ920723
323	TZJ414_XJ	2020.08	Xinjiang farm	Lung and submandibular lymph nodes			L1.8 (L1C)	OQ920722
324	TZJ415_XJ	2020.08	Xinjiang farm	Lung and submandibular lymph nodes			L1.8 (L1C)	OQ920721
325	TZJ416_XJ	2020.08	Xinjiang farm	Lung and submandibular lymph nodes			L1.8 (L1C)	OQ920720
326	TZJ418_XJ	2020.08	Xinjiang farm	Lung and submandibular lymph nodes	L1.8 (L1C)	OQ986319
327	TZJ419_XJ	2020.08	Xinjiang farm	Lung and submandibular lymph nodes	L1.8 (L1C)	OQ986318
328	TZJ420_XJ	2020.08	Xinjiang farm	Lung and submandibular lymph nodes	L1.8 (L1C)	OQ986317
329	TZJ421_XJ	2020.08	Xinjiang farm	Lung and submandibular lymph nodes	L1.8 (L1C)	OQ986316
330	TZJ423_XJ	2020.08	Xinjiang farm	Lung and submandibular lymph nodes	L1.8 (L1C)	OQ986315
331	TZJ425_XJ	2020.08	Xinjiang farm	Lung and submandibular lymph nodes	L1.8 (L1C)	OQ986314
332	TZJ429_XJ	2020.08	Xinjiang farm	Lung and submandibular lymph nodes	L1.8 (L1C)	OQ986313
333	TZJ430_XJ	2020.08	Xinjiang farm	Lung and submandibular lymph nodes	L1.8 (L1C)	OQ986312
334	TZJ431_XJ	2020.08	Xinjiang farm	Lung and submandibular lymph nodes	L1.8 (L1C)	OQ986311
335	TZJ432_XJ	2020.08	Xinjiang farm	Lung and submandibular lymph nodes	L1.8 (L1C)	OQ986310
336	TZJ436_XJ	2020.08	Xinjiang farm	Lung and submandibular lymph nodes			L8.7(L8E, HP-PRRSV-like PRRSV)	OQ920867
337	TZJ437_XJ	2020.08	Xinjiang farm	Lung and submandibular lymph nodes			L8.7(L8E, HP-PRRSV-like PRRSV)	OQ920866
338	TZJ438_XJ	2020.08	Xinjiang farm	Lung and submandibular lymph nodes			L8.7(L8E, HP-PRRSV-like PRRSV)	OQ920865
339	TZJ442_XJ	2020.08	Xinjiang farm	Lung and submandibular lymph nodes			L8.7(L8E, HP-PRRSV-like PRRSV)	OQ920877
340	TZJ443_XJ	2020.08	Xinjiang farm	Lung and submandibular lymph nodes			L8.7(L8E, HP-PRRSV-like PRRSV)	OQ920876
341	TZJ445_XJ	2020.08	Xinjiang farm	Lung and submandibular lymph nodes			L8.7(L8E, HP-PRRSV-like PRRSV)	OQ920875
342	TZJ448_XJ	2020.08	Xinjiang farm	Lung and submandibular lymph nodes			L8.7(L8E, HP-PRRSV-like PRRSV)	OQ920874
343	TZJ449_XJ	2020.08	Xinjiang farm	Lung and submandibular lymph nodes			L8.7(L8E, HP-PRRSV-like PRRSV)	OQ920873
344	TZJ451_XJ	2020.08	Xinjiang farm	Lung and submandibular lymph nodes			L8.7(L8E, HP-PRRSV-like PRRSV)	OQ920872
345	TZJ453_XJ	2020.08	Xinjiang farm	Lung and submandibular lymph nodes			L8.7(L8E, HP-PRRSV-like PRRSV)	OQ920871
346	TZJ455_XJ	2020.08	Xinjiang farm	Lung and submandibular lymph nodes			L8.7(L8E, HP-PRRSV-like PRRSV)	OQ920870
347	TZJ457_XJ	2020.08	Xinjiang farm	Lung and submandibular lymph nodes			L8.7(L8E, HP-PRRSV-like PRRSV)	OQ920869
348	TZJ458_XJ	2020.08	Xinjiang farm	Lung and submandibular lymph nodes			L8.7(L8E, HP-PRRSV-like PRRSV)	OQ920868
349	TZJ460_XJ	2020.08	Xinjiang farm	Lung and submandibular lymph nodes	L1.8 (L1C)	OQ986306
350	TZJ867_XJ	2020.09	Xinjiang farm	Lung and submandibular lymph nodes	L1.8 (L1C)	OQ986346	L1.8 (L1C)	OQ920730
351	TZJ868_XJ	2020.09	Xinjiang farm	Lung and submandibular lymph nodes	L1.8 (L1C)	OQ986349	L1.8 (L1C)	OQ920739
352	TZJ869_XJ	2020.09	Xinjiang farm	Lung and submandibular lymph nodes	L1.8 (L1C)	OQ986345	L1.8 (L1C)	OQ920729
353	TZJ870_XJ	2020.09	Xinjiang farm	Lung and submandibular lymph nodes	L1.8 (L1C)	OQ986066	L1.8 (L1C)	OQ920728
354	TZJ899_XJ	2020.09	Xinjiang farm	Lung and submandibular lymph nodes	L1.8 (L1C)	OQ986352
355	TZJ903_XJ	2020.09	Xinjiang farm	Lung and submandibular lymph nodes	L1.8 (L1C)	OQ986344	L1.8 (L1C)	OQ920733
356	TZJ907_XJ	2020.09	Xinjiang farm	Lung and submandibular lymph nodes			L1.8 (L1C)	OQ920732
357	TZJ914_HB	2020.09	Hebei farm	Lung and submandibular lymph nodes	L1.8 (L1C)	OQ986177	L1.8 (L1C)	OQ920576
358	TZJ915_HB	2020.09	Hebei farm	Lung and submandibular lymph nodes	L1.8 (L1C)	OQ986175	L1.8 (L1C)	OQ920573
359	TZJ1074_HB	2020.09	Hebei farm	Lung and submandibular lymph nodes	L1.8 (L1C)	OQ986243	L1.8 (L1C)	OQ920603
360	TZJ1075_HB	2020.09	Hebei farm	Lung and submandibular lymph nodes	L1.8 (L1C)	OQ986270	L1.8 (L1C)	OQ920597
361	TZJ1076_HB	2020.09	Hebei farm	Lung and submandibular lymph nodes	L1.8 (L1C)	OQ986292	L1.8 (L1C)	OQ920601
362	TZJ1077_HB	2020.09	Hebei farm	Lung and submandibular lymph nodes	L1.8 (L1C)	OQ986291	L1.8 (L1C)	OQ920580
363	TZJ1078_HB	2020.09	Hebei farm	Lung and submandibular lymph nodes	L1.8 (L1C)	OQ986262	L1.8 (L1C)	OQ920615
364	TZJ1079_HB	2020.09	Hebei farm	Lung and submandibular lymph nodes	L1.8 (L1C)	OQ986288	L1.8 (L1C)	OQ920608
365	TZJ1080_HB	2020.09	Hebei farm	Lung and submandibular lymph nodes	L1.8 (L1C)	OQ986225	L1.8 (L1C)	OQ920619
366	TZJ1081_HB	2020.09	Hebei farm	Lung and submandibular lymph nodes	L1.8 (L1C)	OQ986276	L1.8 (L1C)	OQ920639
367	TZJ1082_HB	2020.09	Hebei farm	Lung and submandibular lymph nodes	L1.8 (L1C)	OQ986249	L1.8 (L1C)	OQ920600
368	TZJ1084_HB	2020.09	Hebei farm	Lung and submandibular lymph nodes	L1.8 (L1C)	OQ986285	L1.8 (L1C)	OQ920599
369	TZJ1085_HB	2020.09	Hebei farm	Lung and submandibular lymph nodes	L1.8 (L1C)	OQ986250	L1.8 (L1C)	OQ920594
370	TZJ1086_HB	2020.09	Hebei farm	Lung and submandibular lymph nodes	L1.8 (L1C)	OQ986236	L1.8 (L1C)	OQ920604
371	TZJ1087_HB	2020.09	Hebei farm	Lung and submandibular lymph nodes	L1.8 (L1C)	OQ986281	L1.8 (L1C)	OQ920593
372	TZJ1088_HB	2020.09	Hebei farm	Lung and submandibular lymph nodes	L1.8 (L1C)	OQ986209	L1.8 (L1C)	OQ920598
373	TZJ1089_HB	2020.09	Hebei farm	Lung and submandibular lymph nodes	L1.8 (L1C)	OQ986198
374	TZJ1090_HB	2020.09	Hebei farm	Lung and submandibular lymph nodes			L1.8 (L1C)	OQ920618
375	TZJ1091_HB	2020.09	Hebei farm	Lung and submandibular lymph nodes	L1.8 (L1C)	OQ986208
376	TZJ1093_HB	2020.09	Hebei farm	Lung and submandibular lymph nodes	L1.8 (L1C)	OQ986261	L1.8 (L1C)	OQ920595
377	TZJ1097_HB	2020.09	Hebei farm	Lung and submandibular lymph nodes	L1.8 (L1C)	OQ986195	L1.8 (L1C)	OQ920653
378	TZJ1098_HB	2020.09	Hebei farm	Lung and submandibular lymph nodes	L1.8 (L1C)	OQ986184	L1.8 (L1C)	OQ920613
379	TZJ1099_HB	2020.09	Hebei farm	Lung and submandibular lymph nodes	L1.8 (L1C)	OQ986197	L1.8 (L1C)	OQ920614
380	TZJ1100_HB	2020.09	Hebei farm	Lung and submandibular lymph nodes	L1.8 (L1C)	OQ986187	L1.8 (L1C)	OQ920572
381	TZJ1111_HB	2020.09	Hebei farm	Lung and submandibular lymph nodes	L1.8 (L1C)	OQ986217	L1.8 (L1C)	OQ920633
382	TZJ1112_HB	2020.09	Hebei farm	Lung and submandibular lymph nodes			L1.8 (L1C)	OQ920632
383	TZJ1116_HB	2020.09	Hebei farm	Lung and submandibular lymph nodes	L1.8 (L1C)	OQ986290	L1.8 (L1C)	OQ920616
384	TZJ1117_HB	2020.09	Hebei farm	Lung and submandibular lymph nodes	L1.8 (L1C)	OQ986216	L1.8 (L1C)	OQ920638
385	TZJ1118_HB	2020.09	Hebei farm	Lung and submandibular lymph nodes	L1.8 (L1C)	OQ986224	L1.8 (L1C)	OQ920606
386	TZJ1119_HB	2020.09	Hebei farm	Lung and submandibular lymph nodes	L1.8 (L1C)	OQ986240	L1.8 (L1C)	OQ920583
387	TZJ1120_HB	2020.09	Hebei farm	Lung and submandibular lymph nodes	L1.8 (L1C)	OQ986293	L1.8 (L1C)	OQ920582
388	TZJ1121_HB	2020.09	Hebei farm	Lung and submandibular lymph nodes			L8.7(L8E, HP-PRRSV-like PRRSV)	OQ920821
389	TZJ1122_HB	2020.09	Hebei farm	Lung and submandibular lymph nodes	L1.8 (L1C)	OQ986260
390	TZJ1123_HB	2020.09	Hebei farm	Lung and submandibular lymph nodes	L1.8 (L1C)	OQ986274	L1.8 (L1C)	OQ920617
391	TZJ1124_HB	2020.09	Hebei farm	Lung and submandibular lymph nodes	L1.8 (L1C)	OQ986207	L1.8 (L1C)	OQ920645
392	TZJ1126_HB	2020.09	Hebei farm	Lung and submandibular lymph nodes	L1.8 (L1C)	OQ986263	L1.8 (L1C)	OQ920634
393	TZJ1127_HB	2020.09	Hebei farm	Lung and submandibular lymph nodes	L1.8 (L1C)	OQ986275	L1.8 (L1C)	OQ920590
394	TZJ1129_HB	2020.09	Hebei farm	Lung and submandibular lymph nodes	L1.8 (L1C)	OQ986266	L1.8 (L1C)	OQ920589
395	TZJ1130_HB	2020.09	Hebei farm	Lung and submandibular lymph nodes	L1.8 (L1C)	OQ986215	L1.8 (L1C)	OQ920585
396	TZJ1132_HB	2020.09	Hebei farm	Lung and submandibular lymph nodes	L1.8 (L1C)	OQ986284	L1.8 (L1C)	OQ920587
397	TZJ1133_HB	2020.09	Hebei farm	Lung and submandibular lymph nodes	L1.8 (L1C)	OQ986280	L1.8 (L1C)	OQ920655
398	TZJ1134_HB	2020.09	Hebei farm	Lung and submandibular lymph nodes	L1.8 (L1C)	OQ986241	L1.8 (L1C)	OQ920636
399	TZJ1135_HB	2020.09	Hebei farm	Lung and submandibular lymph nodes	L1.8 (L1C)	OQ986242
400	TZJ1136_HB	2020.09	Hebei farm	Lung and submandibular lymph nodes	L1.8 (L1C)	OQ986221	L1.8 (L1C)	OQ920588
401	TZJ1137_HB	2020.09	Hebei farm	Lung and submandibular lymph nodes	L1.8 (L1C)	OQ986214	L1.8 (L1C)	OQ920635
402	TZJ1138_HB	2020.09	Hebei farm	Lung and submandibular lymph nodes	L1.8 (L1C)	OQ986223	L1.8 (L1C)	OQ920637
403	TZJ1139_HB	2020.09	Hebei farm	Lung and submandibular lymph nodes	L1.8 (L1C)	OQ986220
404	TZJ1140_HB	2020.09	Hebei farm	Lung and submandibular lymph nodes	L1.8 (L1C)	OQ986257	L1.8 (L1C)	OQ920586
405	TZJ1141_HB	2020.09	Hebei farm	Lung and submandibular lymph nodes	L1.8 (L1C)	OQ986256
406	TZJ1143_HB	2020.09	Hebei farm	Lung and submandibular lymph nodes	L1.8 (L1C)	OQ986238
407	TZJ1144_HB	2020.09	Hebei farm	Lung and submandibular lymph nodes	L1.8 (L1C)	OQ986219	L1.8 (L1C)	OQ920581
408	TZJ1145_HB	2020.09	Hebei farm	Lung and submandibular lymph nodes	L1.8 (L1C)	OQ986283	L1.8 (L1C)	OQ920592
409	TZJ1146_HB	2020.09	Hebei farm	Lung and submandibular lymph nodes	L1.8 (L1C)	OQ986231	L1.8 (L1C)	OQ920584
410	TZJ1147_HB	2020.09	Hebei farm	Lung and submandibular lymph nodes	L1.8 (L1C)	OQ986282
411	TZJ1148_HB	2020.09	Hebei farm	Lung and submandibular lymph nodes	L1.8 (L1C)	OQ986259	L1.8 (L1C)	OQ920622
412	TZJ1149_HB	2020.09	Hebei farm	Lung and submandibular lymph nodes	L1.8 (L1C)	OQ986218	L1.8 (L1C)	OQ920621
413	TZJ1150_HB	2020.09	Hebei farm	Lung and submandibular lymph nodes	L1.8 (L1C)	OQ986258	L1.8 (L1C)	OQ920649
414	TZJ1151_HB	2020.09	Hebei farm	Lung and submandibular lymph nodes	L1.8 (L1C)	OQ986206	L1.8 (L1C)	OQ920612
415	TZJ1152_HB	2020.09	Hebei farm	Lung and submandibular lymph nodes	L1.8 (L1C)	OQ986204	L1.8 (L1C)	OQ920571
416	TZJ1184_HB	2020.09	Hebei farm	Lung and submandibular lymph nodes	L1.8 (L1C)	OQ986180	L1.8 (L1C)	OQ920646
417	TZJ1189_HB	2020.09	Hebei farm	Lung and submandibular lymph nodes	L1.8 (L1C)	OQ986189	L1.8 (L1C)	OQ920605
418	TZJ1190_HB	2020.09	Hebei farm	Lung and submandibular lymph nodes	L1.8 (L1C)	OQ986178	L1.8 (L1C)	OQ920627
419	TZJ1191_HB	2020.09	Hebei farm	Lung and submandibular lymph nodes	L1.8 (L1C)	OQ986186	L1.8 (L1C)	OQ920610
420	TZJ1236_HB	2020.09	Hebei farm	Lung and submandibular lymph nodes	L1.8 (L1C)	OQ986193	L1.8 (L1C)	OQ920570
421	TZJ1322_HB	2020.09	Hebei farm	Lung and submandibular lymph nodes	L1.8 (L1C)	OQ986185	L1.8 (L1C)	OQ920652
422	TZJ1324_HB	2020.09	Hebei farm	Lung and submandibular lymph nodes	L1.8 (L1C)	OQ986174	L1.8 (L1C)	OQ920569
423	TZJ1326_HB	2020.09	Hebei farm	Lung and submandibular lymph nodes	L1.8 (L1C)	OQ986182	L1.8 (L1C)	OQ920626
424	TZJ1347_HB	2020.09	Hebei farm	Lung and submandibular lymph nodes	L1.8 (L1C)	OQ986303	L1.8 (L1C)	OQ920642
425	TZJ1348_HB	2020.09	Hebei farm	Lung and submandibular lymph nodes	L1.8 (L1C)	OQ986302	L1.8 (L1C)	OQ920641
426	TZJ1349_HB	2020.09	Hebei farm	Lung and submandibular lymph nodes	L1.8 (L1C)	OQ986191
427	TZJ1350_HB	2020.09	Hebei farm	Lung and submandibular lymph nodes	L1.8 (L1C)	OQ986173
428	TZJ1351_HB	2020.09	Hebei farm	Lung and submandibular lymph nodes			L1.5 (L1A)	OQ920816
429	TZJ1352_HB	2020.09	Hebei farm	Lung and submandibular lymph nodes			L1.5 (L1A)	OQ920800
430	TZJ1353_HB	2020.09	Hebei farm	Lung and submandibular lymph nodes	L1.8 (L1C)	OQ986172
431	TZJ1354_HB	2020.09	Hebei farm	Lung and submandibular lymph nodes	L1.8 (L1C)	OQ986252
432	TZJ1355_HB	2020.09	Hebei farm	Lung and submandibular lymph nodes	L1.8 (L1C)	OQ986251
433	TZJ1357_HB	2020.09	Hebei farm	Lung and submandibular lymph nodes	L1.8 (L1C)	OQ986247	L1.8 (L1C)	OQ920579
434	TZJ1358_HB	2020.09	Hebei farm	Lung and submandibular lymph nodes	L1.8 (L1C)	OQ986246
435	TZJ1359_HB	2020.09	Hebei farm	Lung and submandibular lymph nodes	L1.8 (L1C)	OQ986289	L1.8 (L1C)	OQ920560
436	TZJ1360_HB	2020.09	Hebei farm	Lung and submandibular lymph nodes	L1.8 (L1C)	OQ986222
437	TZJ1361_HB	2020.09	Hebei farm	Lung and submandibular lymph nodes	L1.8 (L1C)	OQ986248	L1.8 (L1C)	OQ920565
438	TZJ1362_HB	2020.09	Hebei farm	Lung and submandibular lymph nodes	L1.8 (L1C)	OQ986235
439	TZJ1363_HB	2020.09	Hebei farm	Lung and submandibular lymph nodes	L1.8 (L1C)	OQ986234	L1.8 (L1C)	OQ920578
440	TZJ1364_HB	2020.09	Hebei farm	Lung and submandibular lymph nodes	L1.8 (L1C)	OQ986230	L1.8 (L1C)	OQ920611
441	TZJ1365_HB	2020.09	Hebei farm	Lung and submandibular lymph nodes	L1.8 (L1C)	OQ986239	L1.8 (L1C)	OQ920631
442	TZJ1368_HB	2020.09	Hebei farm	Lung and submandibular lymph nodes	L1.8 (L1C)	OQ986213
443	TZJ1369_HB	2020.09	Hebei farm	Lung and submandibular lymph nodes	L1.8 (L1C)	OQ986212	L1.8 (L1C)	OQ920650
444	TZJ1370_HB	2020.09	Hebei farm	Lung and submandibular lymph nodes	L1.8 (L1C)	OQ986203	L1.8 (L1C)	OQ920562
445	TZJ1376_HB	2020.09	Hebei farm	Lung and submandibular lymph nodes	L1.8 (L1C)	OQ986255
446	TZJ1378_HB	2020.09	Hebei farm	Lung and submandibular lymph nodes	L1.8 (L1C)	OQ986254	L1.8 (L1C)	OQ920607
447	TZJ1379_HB	2020.09	Hebei farm	Lung and submandibular lymph nodes	L1.8 (L1C)	OQ986253
448	TZJ1382_HB	2020.09	Hebei farm	Lung and submandibular lymph nodes	L1.8 (L1C)	OQ986233	L1.8 (L1C)	OQ920602
449	TZJ1383_HB	2020.09	Hebei farm	Lung and submandibular lymph nodes			L1.8 (L1C)	OQ920596
450	TZJ1384_HB	2020.09	Hebei farm	Lung and submandibular lymph nodes	L1.8 (L1C)	OQ986232
451	TZJ1385_HB	2020.09	Hebei farm	Lung and submandibular lymph nodes	L1.8 (L1C)	OQ986273	L1.8 (L1C)	OQ920640
452	TZJ1386_HB	2020.09	Hebei farm	Lung and submandibular lymph nodes	L1.8 (L1C)	OQ986272
453	TZJ1388_HB	2020.09	Hebei farm	Lung and submandibular lymph nodes	L1.8 (L1C)	OQ986279
454	TZJ1389_HB	2020.09	Hebei farm	Lung and submandibular lymph nodes	L1.8 (L1C)	OQ986271
455	TZJ1390_HB	2020.09	Hebei farm	Lung and submandibular lymph nodes	L1.8 (L1C)	OQ986278
456	TZJ1391_HB	2020.09	Hebei farm	Lung and submandibular lymph nodes	L1.8 (L1C)	OQ986353	L1.8 (L1C)	OQ920561
457	TZJ1393_HB	2020.09	Hebei farm	Lung and submandibular lymph nodes	L1.8 (L1C)	OQ986237	L1.8 (L1C)	OQ920567
458	TZJ1394_HB	2020.09	Hebei farm	Lung and submandibular lymph nodes	L1.8 (L1C)	OQ986268
459	TZJ1395_HB	2020.09	Hebei farm	Lung and submandibular lymph nodes	L1.8 (L1C)	OQ986267
460	TZJ1398_HB	2020.09	Hebei farm	Lung and submandibular lymph nodes	L1.8 (L1C)	OQ986297
461	TZJ1401_HB	2020.09	Hebei farm	Lung and submandibular lymph nodes	L1.8 (L1C)	OQ986287
462	TZJ1402_HB	2020.09	Hebei farm	Lung and submandibular lymph nodes	L1.8 (L1C)	OQ986244
463	TZJ1406_HB	2020.09	Hebei farm	Lung and submandibular lymph nodes	L1.8 (L1C)	OQ986298
464	TZJ1407_HB	2020.09	Hebei farm	Lung and submandibular lymph nodes	L1.8 (L1C)	OQ986294	L1.8 (L1C)	OQ920609
465	TZJ1408_HB	2020.09	Hebei farm	Lung and submandibular lymph nodes	L1.8 (L1C)	OQ986202
466	TZJ1410_HB	2020.09	Hebei farm	Lung and submandibular lymph nodes	L1.8 (L1C)	OQ986229	L1.8 (L1C)	OQ920563
467	TZJ1412_HB	2020.09	Hebei farm	Lung and submandibular lymph nodes	L1.8 (L1C)	OQ986269
468	TZJ1417_HB	2020.09	Hebei farm	Lung and submandibular lymph nodes	L1.8 (L1C)	OQ986301
469	TZJ1419_HB	2020.09	Hebei farm	Lung and submandibular lymph nodes	L1.8 (L1C)	OQ986300
470	TZJ1421_HB	2020.09	Hebei farm	Lung and submandibular lymph nodes	L1.8 (L1C)	OR062522
471	TZJ1424_HB	2020.09	Hebei farm	Lung and submandibular lymph nodes	L1.8 (L1C)	OQ986286	L1.8 (L1C)	OQ920564
472	TZJ1426_HB	2020.09	Hebei farm	Lung and submandibular lymph nodes	L1.8 (L1C)	OQ986228	L1.8 (L1C)	OQ920648
473	TZJ1427_HB	2020.09	Hebei farm	Lung and submandibular lymph nodes	L1.8 (L1C)	OQ986277	L1.8 (L1C)	OQ920566
474	TZJ1428_HB	2020.09	Hebei farm	Lung and submandibular lymph nodes	L1.8 (L1C)	OQ986265	L1.8 (L1C)	OQ920568
475	TZJ1429_HB	2020.09	Hebei farm	Lung and submandibular lymph nodes	L1.8 (L1C)	OQ986264
476	TZJ1430_HB	2020.09	Hebei farm	Lung and submandibular lymph nodes			L1.8 (L1C)	OQ920623
477	TZJ1431_HB	2020.09	Hebei farm	Lung and submandibular lymph nodes	L1.8 (L1C)	OQ986299
478	TZJ1432_HB	2020.09	Hebei farm	Lung and submandibular lymph nodes	L1.8 (L1C)	OQ986211	L1.8 (L1C)	OQ920624
479	TZJ1433_HB	2020.09	Hebei farm	Lung and submandibular lymph nodes	L1.8 (L1C)	OQ986210	L1.8 (L1C)	OQ920647
480	TZJ1436_HB	2020.09	Hebei farm	Lung and submandibular lymph nodes	L1.8 (L1C)	OQ986201	L1.8 (L1C)	OQ920625
481	TZJ1437_HB	2020.09	Hebei farm	Lung and submandibular lymph nodes	L1.8 (L1C)	OQ986200	L1.8 (L1C)	OQ920559
482	TZJ1438_HB	2020.09	Hebei farm	Lung and submandibular lymph nodes	L1.8 (L1C)	OQ986295	L1.8 (L1C)	OQ920558
483	TZJ1439_HB	2020.09	Hebei farm	Lung and submandibular lymph nodes	L1.8 (L1C)	OQ986296	L1.8 (L1C)	OQ920591
484	TZJ1441_HB	2020.09	Hebei farm	Lung and submandibular lymph nodes	L1.8 (L1C)	OQ986245
485	TZJ1443_HB	2020.09	Hebei farm	Lung and submandibular lymph nodes	L1.8 (L1C)	OQ986227	L1.8 (L1C)	OQ920620
486	TZJ1444_HB	2020.09	Hebei farm	Lung and submandibular lymph nodes	L1.8 (L1C)	OQ986226
487	TZJ1453_HB	2020.09	Hebei farm	Lung and submandibular lymph nodes	L1.8 (L1C)	OQ986205	L1.8 (L1C)	OQ920654
488	TZJ1454_HB	2020.09	Hebei farm	Lung and submandibular lymph nodes			L1.8 (L1C)	OQ920630
489	TZJ1467_HB	2020.09	Hebei farm	Lung and submandibular lymph nodes	L1.8 (L1C)	OQ986192
490	TZJ1469_HB	2020.09	Hebei farm	Lung and submandibular lymph nodes	L1.8 (L1C)	OQ986188	L1.8 (L1C)	OQ920575
491	TZJ1477_HB	2020.09	Hebei farm	Lung and submandibular lymph nodes			L1.8 (L1C)	OQ920574
492	TZJ1478_HB	2020.09	Hebei farm	Lung and submandibular lymph nodes			L1.8 (L1C)	OQ920629
493	TZJ1479_HB	2020.09	Hebei farm	Lung and submandibular lymph nodes	L1.8 (L1C)	OQ986181
494	TZJ1480_HB	2020.09	Hebei farm	Lung and submandibular lymph nodes	L1.8 (L1C)	OQ986176	L1.8 (L1C)	OQ920644
495	TZJ1484_HB	2020.09	Hebei farm	Lung and submandibular lymph nodes	L1.8 (L1C)	OQ986179	L1.8 (L1C)	OQ920643
496	TZJ1486_HB	2020.09	Hebei farm	Lung and submandibular lymph nodes	L1.8 (L1C)	OQ986190
497	TZJ1490_HB	2020.09	Hebei farm	Lung and submandibular lymph nodes	L1.8 (L1C)	OQ986183	L1.8 (L1C)	OQ920628
498	TZJ1820_HB	2021.02	Hebei farm	Lung and submandibular lymph nodes	L1.8 (L1C)	OQ986196	L1.8 (L1C)	OQ920651
499	TZJ1828_HB	2021.02	Hebei farm	Lung and submandibular lymph nodes	L1.8 (L1C)	OQ986194	L1.8 (L1C)	OQ920577
500	TZJ1835_HB	2021.02	Hebei farm	Lung and submandibular lymph nodes			L8.7(L8E, HP-PRRSV-like PRRSV)	OQ920861
501	TZJ1245_HUB	2020	Hubei farm	Lung and submandibular lymph nodes	L8.7(L8E, HP-PRRSV-like PRRSV)	OQ986029	L8.7(L8E, HP-PRRSV-like PRRSV)	OQ920859
502	TZJ1246_HUB	2020	Hubei farm	Lung and submandibular lymph nodes			L8.7(L8E, HP-PRRSV-like PRRSV)	OQ920850
503	TZJ1249_HUB	2020	Hubei farm	Lung and submandibular lymph nodes	L8.7(L8E, HP-PRRSV-like PRRSV)	OQ986023	L8.7(L8E, HP-PRRSV-like PRRSV)	OQ920858
504	TZJ1250_HUB	2020	Hubei farm	Lung and submandibular lymph nodes	L8.7(L8E, HP-PRRSV-like PRRSV)	OQ986028	L8.7(L8E, HP-PRRSV-like PRRSV)	OQ920857
505	TZJ1252_HUB	2020	Hubei farm	Lung and submandibular lymph nodes	L8.7(L8E, HP-PRRSV-like PRRSV)	OQ986027	L8.7(L8E, HP-PRRSV-like PRRSV)	OQ920855
506	TZJ1254_HUB	2020	Hubei farm	Lung and submandibular lymph nodes	L8.7(L8E, HP-PRRSV-like PRRSV)	OQ986026	L8.7(L8E, HP-PRRSV-like PRRSV)	OQ920854
507	TZJ1255_HUB	2020	Hubei farm	Lung and submandibular lymph nodes	L8.7(L8E, HP-PRRSV-like PRRSV)	OQ986025	L8.7(L8E, HP-PRRSV-like PRRSV)	OQ920853
508	TZJ1262_HUB	2020	Hubei farm	Lung and submandibular lymph nodes			L8.7(L8E, HP-PRRSV-like PRRSV)	OQ920856
509	TZJ1531_HUB	2020	Hubei farm	Lung and submandibular lymph nodes	L8.7(L8E, HP-PRRSV-like PRRSV)	OQ986024	L8.7(L8E, HP-PRRSV-like PRRSV)	OQ920852
510	TZJ1535_HUB	2020	Hubei farm	Lung and submandibular lymph nodes			L8.7(L8E, HP-PRRSV-like PRRSV)	OQ920860
